# Supplementary material for: Association of circulating serum free bioavailable and total vitamin D with cathelicidin levels among active TB patients and household contacts
Source: Sci Rep. 2023 Apr 1;13:5365. doi: 10.1038/s41598-023-32543-2 (PMC10067953; doi:10.1038/s41598-023-32543-2)
Supplement: Supplementary file 1 — Supplementary Information. [file 41598_2023_32543_MOESM1_ESM.xlsx]

## Sheet: Combined data set
LAB NO	AGE	SEX	TB status	TRIBE	DISTRICT-Origin	RELIGION	EDUC	OCCUPA	BCG SCAR	ALCOHOL	SMOKING	HIV	LL=37ng/ml	Free(Vita D ng/ml)	Total(Vita D ng/ml)	DBP GENE	Alleles	GCrs4588		GCrs7041	Genotype2
1		F	Active TB	GANDA			Secondary and above		No			NEG			1			homozygous		homozyous
2	45	M	Active TB	NKOLE	KIRUHURA	PROTEST	Primary and below	FARMER	No	No	NO	NEG	517.243	1.9	16.95	4		AC		TG
3	16	F	Active TB	GANDA	KLA	PROTEST	Secondary and above	STUDENT	No	No	NO	NEG	517.243	1.3	21.3	4		AC		TG
4	23	M	Active TB	GANDA	WAKISO	MUSLIM	Secondary and above	SHOP ATTENDA	YES	No	NO	NEG	557.438	3.1	13.4	4		AC		TG
5	36	F	Active TB	GANDA	KYOTERA	BORN AGAIN	Primary and below	WITRESS	No	No	NO	NEG	230.402	1.1	14.92	4		AC		TG
6	58	F	Active TB	NKOLE	MBARARA	PROTEST	Primary and below	FARMER	YES	No	NO	NEG	214.846	1.1	21.29	4		AC		TG
7	35	M	Active TB	GANDA	WAKISO	MUSLIM	Primary and below	PHONE SELLER	No	No	NO	NEG	216.135	1.1	21.65	4		AC		TG
8	18	F	Active TB	GANDA	MUKONO	PROTEST	Secondary and above	STUDENT	No	No	NO	NEG	630.217	2.7	14.71	4		AC		TG
9	19	F	Active TB	GANDA	JINJA	MUSLIM	Secondary and above	MOBILE M ATTE	YES	No	NO	NEG	489.865	1.2	18.91	4		AC		TG
10	40	F	Active TB	MUTOORO	KLA	CATHOLIC	Primary and below	CLUB OWNER	YES	YES	NO	POS	119.338	1.1	33.76	4		AC		TG
11	35	F	Active TB	GANDA	MUKONO	PROTEST	Primary and below	CLOTH SELLER	YES	No	NO	POS	150.173	1.1	10.69	4		AC		TG
12	45	F	Active TB	NYRWANDA	MBARARA	CATHOLIC	Primary and below	SALOON	No	No	NO	POS	224.806	3.2	9.66	4		AC		TG
17	38	M	Active TB	GANDA	WAKISO	CATHOLIC	Primary and below	BUILDER	No	YES	NO	NEG	242.235	1.3	18.29	4		AC		TG
18	20	M	Active TB	GANDA	WAKISO	BORN AGAIN	Secondary and above	BUILDER	No	No	NO	NEG	573.717	1.7	11.79	4		AC		TG
19	23	M	Active TB	GANDA	KAYUNGA	BORN AGAIN	Secondary and above	MECHANIC	YES	No	NO	NEG	412.667	1.2	7.64	4		AC		TG
20	46	M	Active TB	GANDA	MUKONO	BORN AGAIN	Secondary and above	CAR WASHER	YES	No	NO	NEG	718.107	1.7	21.47	4		AC		TG
21	33	M	Active TB	GANDA	GOMBE	CATHOLIC	Secondary and above	DRIVER	No	YES	YES	NEG	396.203	2.7	17.38	4		AC		TG
22	47	M	Active TB	GANDA	SAMYA	PROTEST	Secondary and above	BUSINESS	No	YES	NO	NEG	587.831	1.1	21.33	4		AC		TG
23	28	M	Active TB	LUGBARA	ARUA	CATHOLIC	Primary and below	BUSINESS	YES	YES	YES	NEG	424.806	1.1	27.48	4		AC		TG
24	40	M	Active TB	GANDA	BUTAMBALA	MUSLIM	Primary and below	BUSINESS	No	YES	YES	NEG	1722.73	1.2	8.3	4		AC		TG
25	30	F	Active TB	GANDA	KLA	CATHOLIC	Secondary and above	HOUSEWIFE	YES	No	NO	POS	466.621	1.3	22.96	4		AC		TG
26	15	F	Active TB	ITESO	SOROTI	BORN AGAIN	Secondary and above	STUDENT	YES	No	NO	NEG	324.529	1.2	21.79	4		AC		TG
27	44	M	Active TB	GANDA	KLA	CATHOLIC	Secondary and above	MECHANIC	No	YES	NO	NEG	312.979	1.1	3	4		AC		TG
28	28	F	Active TB	NKOLE	MBARARA	BORN AGAIN	Secondary and above	WITRESS	YES	No	NO	POS	450.734	1.3	4.39	4		AC		TG
29	45	F	Active TB	GANDA	MASAKA	CATHOLIC	Primary and below	BUSINESS	No	No	NO	POS	118.275	1.8	26.77	4		AC		TG
30	27	F	Active TB	GANDA	WAKISO	MUSLIM	Primary and below	HOUSEWIFE	No	No	NO	POS	224.121	1.1	27.97	4		AC		TG
31	30	F	Active TB	GANDA	BUTAMBALA	MUSLIM	Primary and below	HOUSEWIFE	No	No	NO	NEG	131.101	1.1	20.96	4		AC		TG
32	25	F	Active TB	GANDA	BUTAMBALA	MUSLIM	Primary and below	HOUSEWIFE	No	No	NO	NEG	118.54	1.5	31.63	4		AC		TG
33	25	M	Active TB	GANDA	MASAKA	CATHOLIC	Secondary and above	WELDER	YES	No	NO	NEG	1304.52	1.1	14.71	4		AC		TG
34	47	M	Active TB	ATESO	KABERAMAIDO	PROTEST	Primary and below	SECURITY GUARD	YES	No	YES	NEG	536.78	1.1	17.49	4		AC		TG
35	27	F	Active TB	GANDA	KLA	CATHOLIC	Secondary and above	BETTING	YES	No	NO	POS	517.243	4.2	17.71	4		AC		TG
36	18	F	Active TB	GANDA	GOMBE	BORN AGAIN	Primary and below	UNEMPLOYED	No	No	NO	NEG	462.572	1.1	13.6	4		AC		TG
37	35	F	Active TB	GANDA	WAKISO	BORN AGAIN	Secondary and above	SALOON	YES	No	NO	NEG	248.493	1.5	20.08	4		AC		TG
38	24	F	Active TB	GANDA	KAYUNGA	BORN AGAIN	Secondary and above	UNEMPLOYED	No	No	NO	NEG	935.491	1.2	15.47	4		AC		TG
39	35	F	Active TB	GANDA	MASAKA	CATHOLIC	Secondary and above	UNEMPLOYED	No	YES	YES	NEG	830.366	1.1	34.77	4		AC		TG
40	22	F	Active TB	GANDA	KLA	CATHOLIC	Primary and below	UNEMPLOYED	No	No	NO	NEG	101.539	1.7	16.7	4		AC		TG
41	36	F	Active TB	GANDA	MASAKA	MUSLIM	Primary and below	PETTY BUSINESS	No	No	NO	POS	393.028	1.5	5.77	4		AC		TG
42	32	F	Active TB	GANDA	MITYANA	BORN AGAIN	Secondary and above	SALOON	No	No	YES	POS	512.524	1.2	23.37	4		AC		TG
43	27	M	Active TB	GANDA	MITYANA	CATHOLIC	Secondary and above	MECHANIC	No	No	NO	NEG	788.7	1.2	22.93	4		AC		TG
44	34	M	Active TB	GANDA	KLA	CATHOLIC	Secondary and above	BUSINESS	No	No	NO	POS	226.186	1.1	13.59	4		AC		TG
45	24	F	Active TB	GANDA	KLA	BORN AGAIN	Secondary and above	DESIGNER	No	No	NO	NEG	237.694	1.7	19.6	4		AC		TG
46	21	F	Active TB	NKOLE	MBARARA	BORN AGAIN	Secondary and above	BUSINESS	YES	YES	NO	NEG	116.967	1.1	13.78	4		AC		TG
47	19	M	Active TB	GANDA	LUWEERO	BORN AGAIN	Secondary and above	STUDENT	YES	No	NO	NEG	115.935	1.8	5.78	4		AC		TG
48	31	F	Active TB	NKOLE	RAKAI	BORN AGAIN	Primary and below	BUSINESS	No	No	NO	NEG	118.012	8.4	22.98	4		AC		TG
49	25	M	Active TB	GANDA	MITYANA	CATHOLIC	Secondary and above	ELECTRICIAN	YES	No	NO	NEG	104.547	1.8	14.79	4		AC		TG
50	19	F	Active TB	ACHOLI	GULU	MUSLIM	Secondary and above	COBBLER	No	No	NO	POS	129.576	1.3	15	4		AC		TG
51	21	M	Active TB	MUSOGA	NAMUTUMBA	PROTEST	Secondary and above	STUDENT	YES	No	NO	NEG	119.338	1.3	16.95	4		AC		TG
52	24	M	Active TB	GANDA	MUKONO	CATHOLIC	Secondary and above	BUSINESS	YES	No	NO	NEG	120.959	1.1	11.24	4		AC		TG
53	31	M	Active TB	GANDA	KALISIZO	SDA	Primary and below	DRIVER	No	No	NO	POS	177.977	1.8	16.02	4		AC		TG
55	33	F	Active TB	NKOLE	NTUNGAMO	BORN AGAIN	Secondary and above	UNEMPLOYED	YES	No	NO	NEG	165.567	7.8	3	4		AC		TG
56	27	M	Active TB	GANDA	WAKISO	BORN AGAIN	Secondary and above	SOUNDMAN	YES	No	NO	NEG			22.99	4		AC		TG
57	20	F	Active TB	GANDA	LUWEERO	PROTEST	Primary and below	UNEMPLOYED	No	No	NO	POS	258.342	1.3	7.22	4		AC		TG
58	32	M	Active TB	GANDA	KIBOGA	PROTEST	Secondary and above	BUSINESS	No	No	NO	POS	758.444	2.7	19.9	4		AC		TG
59	57	M	Active TB	GANDA	WAKISO	MUSLIM	Primary and below	BODA RIDER	YES	YES	YES	NEG	388.336	10.5	20.97	4		AC		TG
60	22	F	Active TB	GANDA	KASANDA	BORN AGAIN	Primary and below	UNEMPLOYED	YES	No	NO	POS	779.889	1.4	3.34	4		AC		TG
61	29	M	Active TB	GANDA	MASAKA	CATHOLIC	Secondary and above	BUSINESS	No	YES	YES		666.795	1.5	16.88	4		AC		TG
62	26	M	Active TB		KLA	BORN AGAIN	Secondary and above	DRIVER	No	No	NO	NEG	1766.29	1.8	10.58	4		AC		TG
63	8	F	Health controls			catholic	Primary and below	Student	YES	No	NO	NEG	161.715	4.159	20.4	4		AC		TG
64	27	M	Health controls			catholic	Primary and below	Unskilled	No	No	NO	POS	164.268	5.661		4		AC		TG
65	12	M	Health controls			Protestant	Secondary and above	None	Yes	Yes	NO	NEG	119.071	6.247		4		AC		TG
66	26	F	Health controls			Moslem	Primary and below	Student	Yes	No	NO	NEG	305.255	3.341	16.69	4		AC		TG
67	7	M	Health controls			Moslem	Primary and below	None	Yes	No	NO	NEG	102.812	3.341		4		AC		TG
68	32	F	Health controls			Moslem	Primary and below	Student	No	No	NO	NEG	188.613	8.974		4		AC		TG
69	23	F	LTBI			Catholic	Primary and below	None	No	Yes	NO	NEG	348.295	9.354		4		AC		TG
70	28	F	LTBI			Moslem	Primary and below	Business	No	No	NO	NEG	61.7426	3.369		4		AC		TG
71	33	F	LTBI			Moslem	Primary and below	Business	No	No	NO	NEG	136.164	3.699		4		AC		TG
72	23	F	Health controls			Catholic	Primary and below	Student	Yes	Yes	NO	NEG	196.801	5.911	5.911	4		AC		TG
73	55	M	LTBI			Catholic	Primary and below	None	Yes	Yes	Yes	NEG	310.743	5.036		4		AC		TG
74	14	F	LTBI					Unskilled				NEG	373.283	9.008	16	4		AC		TG
75	14	F	Health controls					None				NEG	419.539	5.296	22	4		AC		TG
76	16	F	LTBI			Catholic	Primary and below	Business	No	No	NO	NEG	366.081	1.1		4		AC		TG
77	30	M	LTBI			Protestant	Secondary and above	None	No	Yes	NO	NEG	91	6.267		4		AC		TG
78	19	F	LTBI			Protestant	Secondary and above	None	No	No	NO	NEG	1480.6	1.5		4		AC		TG
79	16	M	Health controls			Protestant	Primary and below	Student	Yes	No	NO	NEG	141.3	5.537		4		AC		TG
80	30	F	Health controls			Catholic	Secondary and above	Student	Yes	Yes	NO	NEG	177.493	10.391	16.71	4		AC		TG
81	42	M	Health controls			Protestant	Secondary and above	Student	Yes	Yes	NO	NEG	281.779	4.364	27.77	4		AC		TG
82	18	M	Health controls			Catholic	Secondary and above	Business	No	Yes	NO	NEG	116.967	5.319	28.51	4		AC		TG
83	24	F	Health controls			Catholic	Secondary and above	Unskilled	Yes	Yes	NO	NEG	129.275	4.119	17.69	4		AC		TG
84	10	F	Health controls			Protestant	Primary and below	Unskilled	Yes	No	NO	NEG	216.785	1.9		4		AC		TG
85	10	M	LTBI			Moslem	Primary and below	None	No	No	NO	NEG	183.2	2.1	16.27	4		AC		TG
86	12	M	LTBI			Moslem	Primary and below	Student	No	No	NO	NEG	1090.02	4.777		4		AC		TG
87	22	F	LTBI			Catholic	Secondary and above	Student	No	Yes	NO	NEG	135.193	5.1		4		AC		TG
88	13	F	LTBI			Protestant	Primary and below	None	Yes	No	NO	NEG	1150.05	4.988	26.25	4		AC		TG
89	35	F	LTBI			Catholic	Primary and below	None	No	No	NO	POS	232.554	5.1	21.6	4		AC		TG
90	19	F	LTBI			Moslem	Primary and below	None	Yes	No	NO	NEG	164.699	6.151		4		AC		TG
91	42	M	LTBI			Protestant	Secondary and above	None	Yes	Yes	Yes	NEG	1173.84	2.8	17	4		AC		TG
92	32	F	Health controls					None				NEG	197.932	2.9		4		AC		TG
93	24	F	LTBI			Protestant	Secondary and above	Unskilled	Yes	No	NO	POS	242.235	1.3	29.18	4		AC		TG
94	25	F	Health controls			Catholic	Primary and below	None	Yes	Yes	NO	NEG	271.492	6.247	7.3	4		AC		TG
95	32	M	Health controls			Protestant	Secondary and above	None	Yes	Yes	NO	NEG	239.948	5.016	32	4		AC		TG
96	24	F	Health controls			Protestant	Primary and below	Student	Yes	Yes	NO	NEG	184.453	7.516		4		AC		TG
97	42	F	LTBI			Protestant	Primary and below	Student	Yes	Yes	NO	NEG	140.837	6.831		4		AC		TG
98	25	F	LTBI			Protestant	Primary and below	None	No	Yes	NO	NEG	684.475	6.247		4		AC		TG
99	17	F	Health controls			Protestant	Primary and below	Unskilled	Yes	No	NO	NEG	123.452	5.546	32.1	4		AC		TG
100	13	F	Health controls			Protestant	Primary and below	Business	Yes	No	NO	NEG	93.2485	2.546	16.73	4		AC		TG
101	38	M	Health controls			Protestant	Secondary and above	Business	Yes	Yes	NO	NEG	83.993	9.72	28	4		AC		TG
102	32	F	Health controls			Protestant	Secondary and above	None	Yes	No	NO	NEG	464.59	5.867	28.29	4		AC		TG
103	28	F	LTBI			Catholic	Primary and below	Business	No	Yes	NO	NEG	153.231	5.222	26.37	4		AC		TG
104	24	F	LTBI			Protestant	Primary and below	Business	Yes	Yes	NO	NEG	620.759	3.98	10.4	4		AC		TG
105	52	F	Health controls			Catholic	Primary and below	Student	Yes	Yes	NO	NEG	137.5	3.766	27.82	4		AC		TG
106	28	F	LTBI			Protestant	Secondary and above	Student	No	Yes	NO	NEG	134.872	3.455	28	4		AC		TG
107	60	F	Health controls			Moslem	Primary and below	Student	No	No	NO	NEG	107.69	2.46	16	4		AC		TG
108	10	M	LTBI			Catholic	Primary and below	None	Yes	No	NO	NEG	107	4.119		4		AC		TG
109	23	F	LTBI			Protestant	Primary and below	Unskilled	Yes	No	Yes	POS	941.259	2.5	22.56	4		AC		TG
110	29	F	LTBI			Catholic	Primary and below	None	Yes	No	NO	NEG	89.1293	5.106		4		AC		TG
111	24	F	LTBI			Protestant	Primary and below	Business	Yes	No	Yes	NEG	79.7235	2.767		4		AC		TG
112	9	F	Health controls			Moslem	Primary and below	Business	Yes	No	NO	NEG	130.488	8.941		4		AC		TG
113	13	F	Health controls			Moslem	Primary and below	Business	Yes	No	NO	NEG	573.717	2.5	24.92	4		AC		TG
114	23	F	Health controls					None				NEG	209.8	5.311		4		AC		TG
115	33	M	LTBI			Moslem	Primary and below	Business	No	No	NO	NEG	107.69	6.151	35	4		AC		TG
116	56	F	LTBI			Catholic	Primary and below	Business	No	No	Yes	NEG	444.983	2.195		4		AC		TG
117	51	M	LTBI			Catholic	Secondary and above	Student	Yes	No	NO	NEG	166.3	2.195		4		AC		TG
118	19	F	Health controls			Protestant	Secondary and above	Unskilled	No	No	Yes	NEG	947.08	7.037	25.74	4		AC		TG
119	14	F	Health controls			Protestant	Secondary and above	Unskilled	Yes	No	NO	NEG	271.492	3.2	19	4		AC		TG
120	21	M	LTBI			Catholic	Primary and below	Unskilled	Yes	No	Yes	NEG	755.4	2.082		4		AC		TG
121	26	F	LTBI			Moslem	Secondary and above	Business	Yes	Yes	Yes	NEG	741.914	9.535		4		AC		TG
122	12	F	LTBI			Moslem	Primary and below	Unskilled	Yes	No	NO	NEG	200.804	2.112		4		AC		TG
123	25	F	LTBI			Moslem	Primary and below	Business	Yes	Yes	NO	NEG	658	1.2		4		AC		TG
124	11	M	Health controls			Catholic	Primary and below	None	Yes	No	NO	NEG	188.086	4.041		4		AC		TG
125	10	M	Health controls					None				NEG	201.969	5.266		4		AC		TG
126	25	F	Health controls			Catholic	Primary and below	Business	No	Yes	NO	POS	138.806	5.281		4		AC		TG
127	27	M	LTBI			Catholic	Secondary and above	Business	Yes	No	Yes	NEG	262.618	5.222		4		AC		TG
128	25	F	Health controls			Moslem	Primary and below	Student	Yes	No	Yes	NEG	93.2485	2.5		4		AC		TG
129	10	M	Health controls			Catholic	Primary and below	Student	No	No	NO	NEG	228.28	5.603		4		AC		TG
130	52	F	LTBI			Moslem	Secondary and above	None	Yes	Yes	NO	NEG	162.559	2.5	11.92	4		AC		TG
131	65	M	LTBI			Moslem	Secondary and above	Student	Yes	Yes	NO	NEG	196.801	8.046	35.51	4		AC		TG
132	9	M	Health controls			Moslem	Primary and below	Business	Yes	No	NO	NEG	162	3.813		4		AC		TG
133	56	F	LTBI			Catholic	Primary and below	Business	No	No	NO	NEG	101.539	3.933	41	4		AC		TG
134	18	M	LTBI			Protestant	Secondary and above	Business	No	No	NO	NEG	76.73	4.195		4		AC		TG
135	32	M	LTBI			Moslem	Primary and below	Student	Yes	No	NO	NEG	142.564	9.796	13	4		AC		TG
136	53	F	Health controls			Protestant	Primary and below	Business	Yes	No	Yes	NEG	253.346	1.4	21	4		AC		TG
137	16	F	LTBI			Moslem	Secondary and above	None	Yes	No	Yes	NEG	1373.03	2.5	10.8	4		AC		TG
138	13	M	LTBI			Protestant	Secondary and above	Business	Yes	No	NO	NEG	367.8	9.72		4		AC		TG
139	15	F	Health controls			Protestant	Secondary and above	Unskilled	Yes	No	NO	NEG	170.918	2.5	18	4		AC		TG
140	17	M	Health controls			Moslem	Secondary and above	None	Yes	No	Yes	NEG	148.678	5.142		4		AC		TG
141	17	F	LTBI			Protestant	Secondary and above	Student	No	No	NO	NEG	579.301	5.8		4		AC		TG
142	23	F	LTBI			Protestant	Secondary and above	Student	Yes	No	NO	NEG	270.585	4.159		4		AC		TG
143	33	M	Health controls			Catholic	Secondary and above	Business	Yes	No	Yes	NEG	135.516	9.336		4		AC		TG
144	23	F	LTBI			Protestant	Secondary and above	Unskilled	Yes	No	NO	NEG	441.21	9.266		4		AC		TG
145	23	F	LTBI			Protestant	Secondary and above	None	Yes	No	NO	NEG	226.881	4.5		4		AC		TG
146	59	F	LTBI			Protestant	Primary and below	Business	Yes	No	NO	NEG	112.43	3.8		4		AC		TG
147	26	M	Health controls			Protestant	Secondary and above	None	Yes	Yes	NO	NEG	115.679	7		4		AC		TG
148	65	M	Health controls			Protestant	Primary and below	None	Yes	Yes	NO	NEG	87.2545	3.2		4		AC		TG
149	30	F	LTBI			Protestant	Primary and below	Unskilled	Yes	No	NO	POS	98.2556	8.249	33	4		AC		TG
150	30	F	LTBI			Protestant	Secondary and above	Business	Yes	Yes	NO	NEG	544.391	1.8		4		AC		TG
151	12	M	Health controls			Protestant	Primary and below	Business	Yes	No	NO	NEG	146.114	2.5		4		AC		TG
152	54	F	LTBI			Protestant	Secondary and above	Student	Yes	No	NO	NEG	582.124	4.21		4		AC		TG
153	23	F	Health controls			Protestant	Secondary and above	None	Yes	Yes	NO	NEG	228.28	9.645	24					TG
154	26	M	LTBI									NEG	424.806		18.9483					TG
54	30	F	Active TB	GANDA	KIBOGA	BORN AGAIN	Primary and below	BUSINESS	no	No	no	POS	126.4	1.9		5		AA		TG
13	35	M	MUKIGA	RUKUNGIRI	PROTEST	O LEVEL	BODA RIDER	MARRIED	No	YES	NO	POS				5		AA		TG

## Sheet: Sheet1
NO	1.9	16.95		NO	1.9	16.95
NO	1.3	21.3		NO	1.3	21.3
NO	3.1	13.4		NO	3.1	13.4					YES	2.7	17.38
NO	1.1	14.92		NO	1.1	14.92					YES	1.1	27.48
NO	1.1	21.29		NO	1.1	21.29					YES	1.2	8.3
NO	1.1	21.65		NO	1.1	21.65					YES	1.1	34.77
NO	2.7	14.71		NO	2.7	14.71					YES	10.5	20.97
NO	1.2	18.91		NO	1.2	18.91					YES	1.5	16.88
NO	1.1	33.76		NO	1.1	33.76					Yes	2.8	17
NO	1.1	10.69		NO	1.1	10.69					Yes	2.5	22.56
NO	3.2	9.66		NO	3.2	9.66					Yes	1.4	21
NO	1.3	18.29		NO	1.3	18.29					Yes	2.5	10.8
NO	1.7	11.79		NO	1.7	11.79						9.3	13
NO	1.2	7.64		NO	1.2	7.64						5.2
NO	1.7	21.47		NO	1.7	21.47
YES	2.7	17.38		YES	2.7
NO	1.1	21.33		NO	1.1	21.33
YES	1.1	27.48		YES	1.1
YES	1.2	8.3		YES	1.2
NO	1.3	22.96		NO	1.3	22.96
NO	1.2	21.79		NO	1.2	21.79
NO	1.1	3		NO	1.1	3
NO	1.3	4.39		NO	1.3	4.39
NO	1.8	26.77		NO	1.8	26.77
NO	1.1	27.97		NO	1.1	27.97
NO	1.1	20.96		NO	1.1	20.96
NO	1.5	31.63		NO	1.5	31.63
NO	1.1	14.71		NO	1.1	14.71
YES	1.1	17.49		YES	1.1
NO	4.2	17.71		NO	4.2	17.71
NO	1.1	13.6		NO	1.1	13.6
NO	1.5	20.08		NO	1.5	20.08
NO	1.2	15.47		NO	1.2	15.47
YES	1.1	34.77		YES	1.1
NO	1.7	16.7		NO	1.7	16.7
NO	1.5	5.77		NO	1.5	5.77
YES	1.2	23.37		YES	1.2
NO	1.2	22.93		NO	1.2	22.93
NO	1.1	13.59		NO	1.1	13.59
NO	1.7	19.6		NO	1.7	19.6
NO	1.1	13.78		NO	1.1	13.78
NO	1.8	5.78		NO	1.8	5.78
NO	8.4	22.98		NO	8.4	22.98
NO	1.8	14.79		NO	1.8	14.79
NO	1.3	15		NO	1.3	15
NO	1.3	16.95		NO	1.3	16.95
NO	1.1	11.24		NO	1.1	11.24
NO	1.8	16.02		NO	1.8	16.02
NO	7.8	3		NO	7.8	3
NO		22.99		NO		22.99
NO	1.3	7.22		NO	1.3	7.22
NO	2.7	19.9		NO	2.7	19.9
YES	10.5	20.97		YES	10.5
NO	1.4	3.34		NO	1.4	3.34
YES	1.5	16.88		YES	1.5	16.88
NO	1.8	10.58		NO	1.8	10.58
NO	4.159	20.4		NO	4.159	20.4
NO	5.661			NO	5.661
NO	6.247			NO	6.247
NO	3.341	16.69		NO	3.341	16.69
NO	3.341			NO	3.341
NO	8.974			NO	8.974
NO	9.354			NO	9.354
NO	3.369			NO	3.369
NO	3.699			NO	3.699
NO	5.911	5.911		NO	5.911	5.911
Yes	5.036			Yes	5.036
	9.008	16			9.008	16
	5.296	22			5.296	22
NO	1.1			NO	1.1
NO	6.267			NO	6.267
NO	1.5			NO	1.5
NO	5.537			NO	5.537
NO	10.391	16.71		NO	10.391	16.71
NO	4.364	27.77		NO	4.364	27.77
NO	5.319	28.51		NO	5.319	28.51
NO	4.119	17.69		NO	4.119	17.69
NO	1.9			NO	1.9
NO	2.1	16.27		NO	2.1	16.27
NO	4.777			NO	4.777
NO	5.1			NO	5.1
NO	4.988	26.25		NO	4.988	26.25
NO	5.1	21.6		NO	5.1	21.6
NO	6.151			NO	6.151
Yes	2.8	17		Yes	2.8	17
	2.9				2.9
NO	1.3	29.18		NO	1.3	29.18
NO	6.247	7.3		NO	6.247	7.3
NO	5.016	32		NO	5.016	32
NO	7.516			NO	7.516
NO	6.831			NO	6.831
NO	6.247			NO	6.247
NO	5.546	32.1		NO	5.546	32.1
NO	2.546	16.73		NO	2.546	16.73
NO	9.72	28		NO	9.72	28
NO	5.867	28.29		NO	5.867	28.29
NO	5.222	26.37		NO	5.222	26.37
NO	3.98	10.4		NO	3.98	10.4
NO	3.766	27.82		NO	3.766	27.82
NO	3.455	28		NO	3.455	28
NO	2.46	16		NO	2.46	16
NO	4.119			NO	4.119
Yes	2.5	22.56		Yes	2.5
NO	5.106			NO	5.106
Yes	2.767			Yes	2.767
NO	8.941			NO	8.941
NO	2.5	24.92		NO	2.5	24.92
	5.311				5.311
NO	6.151	35		NO	6.151	35
Yes	2.195			Yes	2.195
NO	2.195			NO	2.195
Yes	7.037	25.74		Yes	7.037	25.74
NO	3.2	19		NO	3.2	19
Yes	2.082			Yes	2.082
Yes	9.535			Yes	9.535
NO	2.112			NO	2.112
NO	1.2			NO	1.2
NO	4.041			NO	4.041
	5.266				5.266
NO	5.281			NO	5.281
Yes	5.222			Yes	5.222
Yes	2.5			Yes	2.5
NO	5.603			NO	5.603
NO	2.5	11.92		NO	2.5	11.92
NO	8.046	35.51		NO	8.046	35.51
NO	3.813			NO	3.813
NO	3.933	41		NO	3.933	41
NO	4.195			NO	4.195
NO	9.796	13		NO	9.796	13
Yes	1.4	21		Yes	1.4	21
Yes	2.5	10.8		Yes	2.5	10.8
NO	9.72			NO	9.72
NO	2.5	18		NO	2.5	18
Yes	5.142			Yes	5.142
NO	5.8			NO	5.8
NO	4.159			NO	4.159
Yes	9.336			Yes	9.336
NO	9.266			NO	9.266
NO	4.5			NO	4.5
NO	3.8			NO	3.8
NO	7			NO	7
NO	3.2			NO	3.2
NO	8.249	33		NO	8.249	33
NO	1.8			NO	1.8
NO	2.5			NO	2.5
NO	4.21			NO	4.21
NO	9.645	24		NO	9.645	24
		19.1373				18.9163
no	1.9			no	1.9
NO				NO

## Sheet: Sheet2
		total					total			total			total
						deficency			insufficecny			optimal
	1.9	16.95				1.9	16.95		1.3	21.3		1.1	33.76			1.2	8.3
	1.3	21.3				3.1	13.4		1.1	21.29		1.5	31.63			1.1	3
	3.1	13.4				1.1	14.92		1.1	21.65		1.1	34.77			1.3	4.39
	1.1	14.92				2.7	14.71		1.7	21.47		5.016	32			1.5	5.77
	1.1	21.29				1.2	18.91		1.1	21.33		5.546	32.1			1.8	5.78
	1.1	21.65				1.1	10.69		1.1	27.48		6.151	35			7.8	3
	2.7	14.71				3.2	9.66		1.3	22.96		8.046	35.51			1.4	3.34
	1.2	18.91				1.3	18.29		1.2	21.79		3.933	41			6.247	7.3
	1.1	33.76				1.7	11.79		1.8	26.77		8.249	33
	1.1	10.69				1.2	7.64		1.1	27.97
	3.2	9.66				2.7	17.38		1.1	20.96
	1.3	18.29				1.2	8.3		1.5	20.08
	1.7	11.79				1.1	3		1.2	23.37
	1.2	7.64				1.3	4.39		1.2	22.93
	1.7	21.47				1.1	14.71		8.4	22.98
	2.7	17.38				1.1	17.49		2.5	22.99
	1.1	21.33				4.2	17.71		10.5	20.97
	1.1	27.48				1.1	13.6		4.159	20.4
	1.2	8.3				1.2	15.47		4.364	27.77
	1.3	22.96				1.7	16.7		5.319	28.51
	1.2	21.79				1.5	5.77		4.988	26.25
	1.1	3				1.1	13.59		5.1	21.6
	1.3	4.39				1.7	19.6		1.3	29.18
	1.8	26.77				1.1	13.78		9.72	28
	1.1	27.97				1.8	5.78		5.867	28.29
	1.1	20.96				1.8	14.79		5.222	26.37
	1.5	31.63				1.3	15		3.766	27.82
	1.1	14.71				1.3	16.95		3.455	28
	1.1	17.49				1.1	11.24		2.5	22.56
	4.2	17.71				1.8	16.02		2.5	24.92
	1.1	13.6				7.8	3		7.037	25.74
	1.5	20.08				1.3	7.22		1.4	21
	1.2	15.47				2.7	19.9		9.645	24
	1.1	34.77				1.4	3.34
	1.7	16.7				1.5	16.88
	1.5	5.77				1.8	10.58
	1.2	23.37				3.341	16.69
	1.2	22.93				9.008	16
	1.1	13.59				10.391	16.71
	1.7	19.6				4.119	17.69
	1.1	13.78				2.1	16.27
	1.8	5.78				2.8	17
	8.4	22.98				6.247	7.3
	1.8	14.79				2.546	16.73
	1.3	15				3.98	10.4
	1.3	16.95				2.46	16
	1.1	11.24				2.5	11.92
	1.8	16.02				9.796	13
	7.8	3				2.5	10.8
		22.99				2.5	18
	1.3	7.22
	2.7	19.9
	10.5	20.97
	1.4	3.34
	1.5	16.88
	1.8	10.58
	4.159	20.4
	5.661
	6.247
	3.341	16.69
	3.341
	8.974
	9.354
	3.369
	3.699
	5.911	5.911
	5.036
	9.008	16
	5.296	22
	1.1
	6.267
	1.5
	5.537
	10.391	16.71
	4.364	27.77
	5.319	28.51
	4.119	17.69
	1.9
	2.1	16.27
	4.777
	5.1
	4.988	26.25
	5.1	21.6
	6.151
	2.8	17
	2.9
	1.3	29.18
	6.247	7.3
	5.016	32
	7.516
	6.831
	6.247
	5.546	32.1
	2.546	16.73
	9.72	28
	5.867	28.29
	5.222	26.37
	3.98	10.4
	3.766	27.82
	3.455	28
	2.46	16
	4.119
	2.5	22.56
	5.106
	2.767
	8.941
	2.5	24.92
	5.311
	6.151	35
	2.195
	2.195
	7.037	25.74
	3.2	19
	2.082
	9.535
	2.112
	1.2
	4.041
	5.266
	5.281
	5.222
	2.5
	5.603
	2.5	11.92
	8.046	35.51
	3.813
	3.933	41
	4.195
	9.796	13
	1.4	21
	2.5	10.8
	9.72
	2.5	18
	5.142
	5.8
	4.159
	9.336
	9.266
	4.5
	3.8
	7
	3.2
	8.249	33
	1.8
	2.5
	4.21
	9.645	24
		19.1373
	1.9
